# Supplementary material for: Transplantation of Human Induced Pluripotent Stem Cell-Derived Retinal Pigment Epithelium in a Swine Model of Geographic Atrophy
Source: Int J Mol Sci. 2021 Sep 28;22(19):10497. doi: 10.3390/ijms221910497 (PMC8508834; doi:10.3390/ijms221910497)
Supplement: Supplementary file 1 [file ijms-22-10497-s001.zip]

Archive with 1 entries (1 files):
- ijms-1405296-supplementary.pdf
